# Supplementary material for: Metabolomic and Transcriptomic Analyses of Flavonoid Biosynthesis in Dendrobium devonianum Flowers
Source: Genes (Basel). 2025 Feb 24;16(3):264. doi: 10.3390/genes16030264 (PMC11942320; doi:10.3390/genes16030264)
Supplement: Supplementary file 1 [file genes-16-00264-s001.zip]

Archive with 1 entries (1 files):
- genes-3472812-supplementary.pdf
